# Supplementary material for: Correction: Large-scale genome-wide meta-analysis of polycystic ovary syndrome suggests shared genetic architecture for different diagnosis criteria
Source: PLoS Genet. 2019 Dec 5;15(12):e1008517. doi: 10.1371/journal.pgen.1008517 (PMC6894746; doi:10.1371/journal.pgen.1008517)
Supplement: S2 Table — (XLSX) [file pgen.1008517.s001.xlsx]

## Sheet: Supp Table 2
PCOS MAIN Meta-Analysis Age_adjusted											PCOS Meta-Analysis Without Self-Report Age_Adjusted																			NIH_Age_adjusted							NonNIH_Rotterdam Age_adjusted								Self Report Age_adjusted
Chr:BP	SNP	Effect Allele	Other Allele	EAF	Gene	Effect (Beta)	Std Err	P Value	Neff	N Studies	SNP	chromosome	position	Allele1	Allele2	Freq1	FreqSE	MinFreq	MaxFreq	Effect	StdErr	P-value	Direction	HetISq	HetChiSq	Studies	HetPVal	TotalSampleSize	EffSampleSize	Chr:BP	Effect Allele	Other Allele	EAF	Effect (Beta)	Std Err	N Studies	Chr:BP	Effect Allele	Other Allele	EAF	Effect (Beta)	Std Err	P Value	N studies	Chr:BP	Effect Allele	Other Allele	EAF	Effect (Beta)
2:43561780	rs7563201	A	G	0.45	THADA*†	-0.1081	0.0172	3.678e-10	17192	7	rs7563201	2	43561780	a	g	0.4382	0.0177	0.4204	0.4714	-0.1083	0.0274	7.54e-05	------	43.3	8.814	6	0.1167	25303	7435	2:43561780	G	A	0.567995	0.167114	0.038237	2	2:43561780	G	A	0.567995	0.077427	0.046459	0.0956	3	2:43561780	G	A	0.567995	0.107943
2:213391766	rs2178575	A	G	0.15	ERRB4*	0.1663	0.0219	3.344e-14	17192	7	rs2178575	2	213391766	a	g	0.1634	0.0203	0.1401	0.1915	0.1788	0.0346	2.41e-07	+++-++	31.3	7.283	6	0.2004	25303	7435	2:213391766	G	A	0.839252	-0.263251	0.049258	2	2:213391766	G	A	0.839252	-0.135555	0.057876	0.019195	3	2:213391766	G	A	0.839252	-0.158012
5:131813204	rs13164856	T	C	0.73	IRF1/RAD50*	0.1235	0.0193	1.453e-10	17192	7	rs13164856	5	131813204	t	c	0.7306	0.0063	0.7167	0.7457	0.1286	0.0308	2.895e-05	++++++	0	2.572	6	0.7657	25303	7435	5:131813204	T	C	0.730267	0.13168	0.042288	2	5:131813204	T	C	0.730267	0.175023	0.05324	0.001016	3	5:131813204	T	C	0.730267	0.120138
8:11623889	rs804279	A	T	0.26	C8orf49*	0.1276	0.0184	3.761e-12	16895	6	rs804279	8	11623889	a	t	0.272	0.0193	0.2509	0.2967	0.2063	0.0293	2.044e-12	+++?++	65.3	11.524	5	0.02126	22339	7138	8:11623889	A	T	0.267857	0.288697	0.039944	2	8:11623889	A	T	0.267857	0.152533	0.048857	0.001804	3	8:11623889	A	T	0.267857	0.0768395
9:5440589	rs10739076	A	C	0.31	PLGRKT	0.1097	0.0197	2.51e-08	17192	7	rs10739076	9	5440589	a	c	0.3102	0.0276	0.2808	0.4091	0.1023	0.0312	0.001043	++-+++	0	3.252	6	0.6612	25303	7435	9:5440589	A	C	0.298953	0.095661	0.043302	2	9:5440589	A	C	0.298953	0.080712	0.053445	0.130986	3	9:5440589	A	C	0.298953	0.114662
9:97723266	rs7864171	A	G	0.43	C9orf3*†	-0.0933	0.0168	2.946e-08	17192	7	rs7864171	9	97723266	a	g	0.4124	0.0171	0.3957	0.4481	-0.1269	0.027	2.509e-06	------	56.6	11.525	6	0.04191	25303	7435	9:97723266	G	A	0.594275	0.140849	0.037595	2	9:97723266	G	A	0.594275	0.132718	0.046284	0.00415	3	9:97723266	G	A	0.594275	0.0718075
9:126619233	rs9696009	A	G	0.07	DENND1A†	0.202	0.0311	7.958e-11	17192	7	rs9696009	9	126619233	a	g	0.0695	0.0105	0.0498	0.0783	0.2387	0.0495	1.438e-06	++++++	0	1.653	6	0.8948	25303	7435	9:126619233	G	A	0.932475	-0.26124	0.068238	2	9:126619233	G	A	0.932475	-0.258315	0.081407	0.001515	3	9:126619233	G	A	0.932475	-0.178142
11:30226356	rs11031005	T	C	0.85	ARL14EP/FSHB*	-0.1593	0.0223	8.664e-13	17192	7	rs11031005	11	30226356	t	c	0.8441	0.0104	0.8299	0.8637	-0.2332	0.0348	1.957e-11	------	32.3	7.389	6	0.1933	25303	7435	11:30226356	T	C	0.842697	-0.251968	0.048328	2	11:30226356	T	C	0.842697	-0.197618	0.059213	0.00085	3	11:30226356	T	C	0.842697	-0.10778
11:102043240	rs11225154	A	G	0.09	YAP1*†	0.1787	0.0272	5.438e-11	17192	7	rs11225154	11	102043240	a	g	0.0966	0.0056	0.0853	0.1108	0.2235	0.0433	2.502e-07	++++++	39.8	8.305	6	0.1402	25303	7435	11:102043240	G	A	0.906387	-0.308827	0.058853	2	11:102043240	G	A	0.906387	-0.181384	0.073236	0.01328	3	11:102043240	G	A	0.906387	-0.149387
11:113949232	rs1784692	T	C	0.82	ZBTB16	0.1438	0.0226	1.876e-10	17192	7	rs1784692	11	113949232	t	c	0.841	0.0221	0.8122	0.8746	0.2168	0.0385	1.859e-08	++++++	7.5	5.403	6	0.3687	25303	7435	11:113949232	T	C	0.842715	0.297763	0.052296	2	11:113949232	T	C	0.842715	0.121535	0.069213	0.0791	3	11:113949232	T	C	0.842715	0.105687
12:56477694	rs2271194	A	T	0.42	ERRB3/RAB5B†	0.0971	0.0166	4.568e-09	17192	7	rs2271194	12	56477694	a	t	0.417	0.0132	0.3646	0.4412	0.1076	0.0267	5.496e-05	++++++	40.8	8.444	6	0.1334	25303	7435	12:56477694	A	T	0.419629	0.166867	0.037151	2	12:56477694	A	T	0.419629	0.083041	0.045684	0.069117	3	12:56477694	A	T	0.419629	0.0905804
12:75941042	rs1795379	T	C	0.24	KRR1*	-0.1174	0.0195	1.808e-09	17192	7	rs1795379	12	75941042	t	c	0.2338	0.0258	0.214	0.3279	-0.1091	0.0308	0.0004036	--+-+-	29.9	7.133	6	0.2109	25303	7435	12:75941042	T	C	0.222045	-0.18143	0.04356	2	12:75941042	T	C	0.222045	-0.053631	0.054052	0.321082	3	12:75941042	T	C	0.222045	-0.123059
16:52375777	rs8043701	A	T	0.82	TOX3†	-0.1273	0.0208	9.61e-10	17192	7	rs8043701	16	52375777	a	t	0.8149	0.0138	0.8017	0.8375	-0.1656	0.0334	7.403e-07	------	6.6	5.354	6	0.3742	25303	7435	16:52375777	A	T	0.817603	-0.152474	0.046186	2	16:52375777	A	T	0.817603	-0.227912	0.055292	3.8e-05	3	16:52375777	A	T	0.817603	-0.103089
20:31420757	rs853854	T	A	0.5	MAPRE1	-0.0975	0.0163	2.358e-09	17192	7	rs853854	20	31420757	a	t	0.5026	0.0105	0.4794	0.5128	-0.0977	0.026	0.0001684	------	0	4.079	6	0.5381	25303	7435	20:31420757	T	A	0.497388	0.113334	0.03626	2	20:31420757	T	A	0.497388	0.099592	0.044661	0.025771	3	20:31420757	T	A	0.497388	0.0973551
Bonferroni correction for 14 SNPs and 8 traits			0.05/112	0.000446429
Neff=Effective Sample Size, Std Err= Standard Error (of Effect), Het PVal = Heterogeneity P Value, EAF=Effect Allele Frequency.
[truncated: 1 more columns]
